# Supplementary material for: Improving the Analysis of E-Cigarette Emissions: Detecting Human “Dry Puff” Conditions in a Laboratory as Validated by a Panel of Experienced Vapers
Source: Int J Environ Res Public Health. 2021 Nov 2;18(21):11520. doi: 10.3390/ijerph182111520 (PMC8583459; doi:10.3390/ijerph182111520)
Supplement: Supplementary file 1 [file ijerph-18-11520-s001.zip]

Archive with 1 entries (1 files):
- ijerph-1353262-supplementary.pdf
